# Supplementary material for: Enhanced nasopharyngeal infection and shedding associated with an epidemic lineage of emm3 group A Streptococcus
Source: Virulence. 2017 May 1;8(7):1390–400. doi: 10.1080/21505594.2017.1325070 (PMC5711448; doi:10.1080/21505594.2017.1325070)
Supplement: Supplementary Tables and Figures [file kvir-08-07-1325070-s001.zip]

Archive with 4 entries (4 files):
- KVIR_A_1325070_Supplement/Supplementary Figure 5[May9].docx
- KVIR_A_1325070_Supplement/Supplementary Figure 6[May9].docx
- KVIR_A_1325070_Supplement/Supplementary Table 2 [May9].docx
- KVIR_A_1325070_Supplement/Supplementary Table 3[May9].docx
